# Supplementary material for: Audiovestibular Dysfunction in Alcohol Use Disorder: A Systematic Review of Human Primary Clinical Evidence
Source: Int J Mol Sci. 2026 Apr 28;27(9):3905. doi: 10.3390/ijms27093905 (PMC13164321; doi:10.3390/ijms27093905)
Supplement: Supplementary file 1 [file ijms-27-03905-s001.zip]

Archive with 1 entries (1 files):
- ijms-4231553-supplementary.pdf
